# Supplementary material for: Ex Vivo Activation of Red Blood Cell Senescence by Plasma from Sickle-Cell Disease Patients: Correlation between Markers and Adhesion Consequences during Acute Disease Events
Source: Biomolecules. 2021 Jun 30;11(7):963. doi: 10.3390/biom11070963 (PMC8301992; doi:10.3390/biom11070963)
Supplement: Supplementary file 1 [file biomolecules-11-00963-s001.zip]

Archive with 1 entries (1 files):
- biomolecules-1245928-supplementary.pdf
